# Supplementary material for: Investigation of Molecular Features Involved in Clinical Responses and Survival in Advanced Endometrial Carcinoma Treated by Hormone Therapy
Source: J Pers Med. 2022 Apr 19;12(5):655. doi: 10.3390/jpm12050655 (PMC9143816; doi:10.3390/jpm12050655)
Supplement: Supplementary file 1 [file jpm-12-00655-s001.zip]

Archive with 3 entries (3 files):
- Figure_S1.pdf
- Supplementary Figure Legends.pdf
- Supplementary tables _MC20220419.xlsx
